# Supplementary material for: Unmanned Aerial Vehicle-Based Phenotyping Using Morphometric and Spectral Analysis Can Quantify Responses of Wild Tomato Plants to Salinity Stress
Source: Front Plant Sci. 2019 Mar 29;10:370. doi: 10.3389/fpls.2019.00370 (PMC6449481; doi:10.3389/fpls.2019.00370)
Supplement: Supplementary file 1 [file Table_1.XLSX]

## Sheet: Sheet1
Tomato Genetics Resource Center ID of Solanum pimpinellifolium accessions
LA0100
LA0114
LA0121
LA0369
LA0373
LA0375
LA0376
LA0381
LA0391
LA0398
LA0400
LA0412
LA0417
LA0420
LA0442
LA0443
LA0480
LA0722
LA0753
LA0859
LA1242
LA1243
LA1245
LA1248
LA1256
LA1257
LA1258
LA1259
LA1260
LA1263
LA1279
LA1280
LA1301
LA1332
LA1335
LA1342
LA1344
LA1345
LA1348
LA1349
LA1355
LA1357
LA1359
LA1370
LA1371
LA1374
LA1375
LA1380
LA1381
LA1382
LA1383
LA1384
LA1416
LA1428
LA1470
LA1472
LA1478
LA1514
LA1520
LA1521
LA1562
LA1571
LA1573
LA1576
LA1578
LA1579
LA1581
LA1583
LA1585
LA1587
LA1588
LA1591
LA1593
LA1594
LA1595
LA1596
LA1597
LA1598
LA1599
LA1600
LA1601
LA1602
LA1604
LA1605
LA1607
LA1608
LA1610
LA1611
LA1612
LA1613
LA1614
LA1628
LA1630
LA1633
LA1634
LA1636
LA1637
LA1645
LA1651
LA1652
LA1659
LA1660
LA1661
LA1670
LA1676
LA1678
LA1679
LA1680
LA1683
LA1685
LA1687
LA1697
LA1719
LA1720
LA1728
LA1729
LA1828
LA1831
LA1836
LA1838
LA1839
LA1841
LA1845
LA1846
LA1847
LA1852
LA1864
LA1866
LA1867
LA1868
LA1870
LA1874
LA1921
LA1923
LA1924
LA1936
LA1950
LA1987
LA1992
LA2000
LA2001
LA2145
LA2146
LA2147
LA2149
LA2173
LA2178
LA2180
LA2181
LA2182
LA2184
LA2186
LA2189
LA2340
LA2345
LA2346
LA2347
LA2389
LA2390
LA2398
LA2412
LA2423
LA2425
LA2426
LA2429
LA2533
LA2536
LA2537
LA2539
LA2540
LA2544
LA2545
LA2546
LA2547
LA2576
LA2578
LA2647
LA2653
LA2659
LA2718
LA2725
LA2805
LA2832
LA2836
LA2839
LA2857
LA2866
LA2903
LA2904
LA2914B
LA2966
LA2974
LA2982
LA2983
LA3158
LA3159
LA3160
LA3161
LA4138
